# Supplementary material for: Tracking Fecal Bacterial Dispersion from Municipal Wastewater to Peri-Urban Farms during Monsoon Rains in Hue City, Vietnam
Source: Int J Environ Res Public Health. 2021 Sep 11;18(18):9580. doi: 10.3390/ijerph18189580 (PMC8468961; doi:10.3390/ijerph18189580)
Supplement: Supplementary file 1 [file ijerph-18-09580-s001.zip]

Archive with 1 entries (1 files):
- ijerph-1347063-supplementary.pdf
